# Supplementary material for: Dual-Mode Plasmonic Colorimetric/Photothermal Aptasensor for OTA: Based on a Mn2+-Powered DNA Walker for Mediating AuNB Growth
Source: Foods. 2025 Nov 3;14(21):3767. doi: 10.3390/foods14213767 (PMC12607472; doi:10.3390/foods14213767)
Supplement: Supplementary file 1 [file foods-14-03767-s001.zip]

Archive with 1 entries (1 files):
- foods-3928790-supplementary.pdf
